# Supplementary material for: Prevalence of Human Papillomavirus Infection in the Female Partner of Infertile Couples Undergoing IVF/ICSI-ET and Subsequent Reproductive Outcomes
Source: J Clin Med. 2022 Dec 2;11(23):7185. doi: 10.3390/jcm11237185 (PMC9741338; doi:10.3390/jcm11237185)
Supplement: Supplementary file 1 [file jcm-11-07185-s001.zip]

Archive with 1 entries (1 files):
- jcm-2001145-supplementary.pdf
